# Supplementary material for: Usage of Machine Learning Techniques to Classify and Predict the Performance of Force Sensing Resistors
Source: Sensors (Basel). 2024 Oct 13;24(20):6592. doi: 10.3390/s24206592 (PMC11511561; doi:10.3390/s24206592)
Supplement: Supplementary file 1 [file sensors-24-06592-s001.zip]

Archive with 11 entries (8 files):
- sensors-3187054-supplementary/
- sensors-3187054-supplementary/Interlink/
- sensors-3187054-supplementary/Interlink/grupo_A.mat
- sensors-3187054-supplementary/Interlink/grupo_B.mat
- sensors-3187054-supplementary/Interlink/grupo_C.mat
- sensors-3187054-supplementary/Interlink/grupo_D.mat
- sensors-3187054-supplementary/Peratech/
- sensors-3187054-supplementary/Peratech/filtrados_A_drift.mat
- sensors-3187054-supplementary/Peratech/filtrados_B_drift.mat
- sensors-3187054-supplementary/Peratech/filtrados_C_drift.mat
- sensors-3187054-supplementary/Peratech/filtrados_D_drift.mat
